# Supplementary material for: Encouraging and Reinforcing Safe Breastfeeding Practices during the COVID-19 Pandemic
Source: Int J Environ Res Public Health. 2023 Jan 18;20(3):1756. doi: 10.3390/ijerph20031756 (PMC9914864; doi:10.3390/ijerph20031756)
Supplement: Supplementary file 1 [file ijerph-20-01756-s001.zip]

Archive with 1 entries (1 files):
- ijerph-2024947-supplementary.pdf
